# Supplementary material for: Dynamic interaction of injected liquid jet with skin layer interfaces revealed by microsecond imaging of optically cleared ex vivo skin tissue model
Source: J Biol Eng. 2023 Feb 27;17:15. doi: 10.1186/s13036-023-00335-x (PMC9969392; doi:10.1186/s13036-023-00335-x)
Supplement: Supplementary file 1 — Additional file 1. [file 13036_2023_335_MOESM1_ESM.zip]

Archive with 2 entries (2 files):
- Supplimentary video 2.avi
- Supplimentary video 1.avi
